# Supplementary material for: Urinary Extracellular Vesicle Signatures as Biomarkers in Prostate Cancer Patients
Source: Int J Mol Sci. 2025 Jul 18;26(14):6895. doi: 10.3390/ijms26146895 (PMC12295355; doi:10.3390/ijms26146895)
Supplement: Supplementary file 1 [file ijms-26-06895-s001.zip]

Archive with 5 entries (5 files):
- Supplementary Table S1.pdf
- Supplementary Table S2.pdf
- Supplementary Table S6.pdf
- Supplementary Table S7.pdf
- Supplementary Tables S3-S5.pdf
